# Supplementary material for: Genome Size Dynamics in Marine Ribbon Worms (Nemertea, Spiralia)
Source: Genes (Basel). 2021 Aug 28;12(9):1347. doi: 10.3390/genes12091347 (PMC8468679; doi:10.3390/genes12091347)
Supplement: Supplementary file 1 [file genes-12-01347-s001.zip]

Archive with 2 entries (2 files):
- Paule_SupTable1_V1.pdf
- Paule_SupTable2.pdf
